# Supplementary material for: Prevalence of Helicobacter pylori and Its Associated Factors among Healthy Asymptomatic Residents in the United Arab Emirates
Source: Pathogens. 2019 Apr 1;8(2):44. doi: 10.3390/pathogens8020044 (PMC6632043; doi:10.3390/pathogens8020044)
Supplement: Supplementary file 1 [file pathogens-08-00044-s001.zip]

Archive with 2 entries (2 files):
- Ethical Approval.pdf
- Questionnaire.pdf
